# Supplementary material for: Intra-aortic balloon pump treatment in an adult patient with a Fontan circulation and acute heart failure: a case report
Source: Eur Heart J Case Rep. 2024 Jun 15;8(6):ytae289. doi: 10.1093/ehjcr/ytae289 (PMC11192165; doi:10.1093/ehjcr/ytae289)
Supplement: ytae289_Supplementary_Data [file ytae289_supplementary_data.zip]

Archive with 4 entries (4 files):
- before IABP echo 4chamber.mp4
- before IABP echo parastern.mp4
- after IABP echo 4chamber.mp4
- after IABP echo parastern.mp4
